# Supplementary material for: A common computational principle for vibrotactile pitch perception in mouse and human
Source: Nat Commun. 2021 Sep 9;12:5336. doi: 10.1038/s41467-021-25476-9 (PMC8429766; doi:10.1038/s41467-021-25476-9)
Supplement: Supplementary file 4 — Source Data [file 41467_2021_25476_MOESM4_ESM.xlsx]

## Sheet: Sheet1
	Figure 1B							Figure 1C					Figure 2B							Figure 2C						Figure 3					Figure 4A					Figure S1B						Figure S1C
																						Vibration frequency						Vibration amplitude
	ACF = 1.54	Aref (black curve)			Aprobe (blue curve)			Center frequency	Mouse	Vibration frequency	Vibration amplitude		ACF = 1.60	Aref (black curve)			Aprobe (dark blue curve)			Reference frequency	Vibration amplitude	Median	Lower quartile	Upper quartile		Human	Vibration frequency	Mean	Standard error				Vibration amplitude					Fraction of higher responses						Fraction of higher responses
		Vibration frequency	Fraction of lick responses		Vibration frequency	Fraction of lick responses		450	1	768.845	1.1			Vibration frequency	Fraction of higher responses		Vibration frequency	Fraction of higher responses		160	7.375	171.489	4.23119	10.0658			10	18.2231	1.09653		Reference amplitude	Vibration frequency	Mean	Standard error		Participant (left to right)	Vibration frequency	Matched (black curve)	ACF = 0.77 ( yellow curve)	ACF = 1.67 (blue curve)		Participant (left to right)	Vibration frequency	Matched (black curve)	ACF = 0.85 ( yellow curve)	ACF = 1.25 (blue curve)
		310	0.0952381		310	0.333333				608.488	2.6			312	0		312	0			8.42857	170.828	4.86867	3.83786			20	12.0325	1.82065		6	74.9064	20.5685	4.35185		1	352	0.166667	0.0357143	0		1	352	0.35	0.1	0.05
		345	0.294118		345	0.44				504.654	4.1			344	0		344	0			9.83333	161.85	2.11484	9.10988			50	2.54319	0.527538			100	10.7749	1.53706			374	0.388889	0.25	0.0555556			374	0.45	0.133333	0
		380	0.5		380	1				450	5.6			376	0		376	0			11.8	160					75	1.79283	1.10286			150.376	6.13625	0.624004			396	0.470588	0.222222	0.0555556			396	0.35	0.466667	0
		415	0.740741		415	1				382.786	7.1			408	0.285714		408	0.1			14.16	156.169	7.45551	3.08935			100	0.396177	0.10116			200	6	0			418	0.722222	0.37037	0.0588235			418	0.65	0.2	0
		485	0.909091		485	1				362.124	8.6			440	0.409091		440	0.421053			16.52	151.906	5.43148	9.4699			200	0.194938	0.0636462			266	5.13358	0.459463			462	0.777778	0.703704	0.0555556			462	0.95	0.666667	0.4
		520	1		520	1								472	0.736842		472	0.666667			18.88	144.129	5.59297	7.21205			300	0.277955	0.109221			400	6.5814	1.09076			484	0.882353	0.821429	0.111111			484	0.95	0.933333	0.35
		555	1		555	1			2	764.038	1.1			504	0.857143		504	0.636364									400	0.422141	0.142335			534	6.53475	1.35698			506	0.882353	0.888889	0.470588			506	1	0.966667	0.75
		590	1		590	1				549.715	2.6			536	1		536	0.833333				Vibration frequency					500	0.381278	0.153215								528	1	0.892857	0.470588			528	1	1	0.9
										517.145	4.1			568	1		568	1		Reference frequency	Vibration amplitude	Median	Lower quartile	Upper quartile			600	0.675978	0.277914		8	74.9064	28.0623	5.62474
	ACF = 1.27	Aref (black curve)			Aprobe (cyan curve)					450	5.6									200	7.375	203.395	6.64632	14.9865			700	0.655056	0.267197			100	13.7804	1.68864		2	352	0.294118	0.259259	0.222222		2	352	0.263158	0.24	0
		Vibration frequency	Fraction of lick responses		Vibration frequency	Fraction of lick responses				394.415	7.1		ACF = 1.40	Aref (black curve)			Aprobe (light blue curve)				8.42857	207.36	10.8314	3.00532			800	1.08376	0.365603			150.376	8.24671	0.46221			374	0.555556	0.357143	0.222222			374	0.473684	0.333333	0.157895
		310	0.0606061		310	0.0952381				345.687	8.6			Vibration frequency	Fraction of higher responses		Vibration frequency	Fraction of higher responses			9.83333	206.307	5.29094	5.71616			900	2.03513	0.770963			200	8	0			396	0.555556	0.285714	0.235294			396	0.45	0.166667	0.105263
		345	0.0793651		345	0.333333								312	0		312	0			11.8	200					1000	2.22872	0.760885			266	6.9549	0.505672			418	0.555556	0.518519	0.388889			418	0.578947	0.375	0.2
		380	0.538462		380	0.857143			3	679.979	1.1			344	0		344	0			14.16	198.088	4.06583	5.66352								400	8.02421	0.925773			462	0.764706	0.571429	0.333333			462	0.736842	0.708333	0.473684
		415	0.589286		415	0.966667				530.689	2.6			376	0		376	0			16.52	192.641	7.58012	10.7125		Mouse	Vibration frequency	Vibration amplitude				534	7.83112	1.47612			484	0.705882	0.666667	0.470588			484	0.894737	0.625	0.684211
		485	0.96		485	1				482.5	4.1			408	0.285714		408	0			18.88	194.481	11.8162	6.55641		1	200	7.54									506	0.588235	0.777778	0.411765			506	0.684211	0.875	0.8
		520	1		520	1				450	5.6			440	0.409091		440	0.230769									450	0.995			10	74.9064	27.6705	5.06985			528	0.777778	0.857143	0.588235			528	0.947368	0.958333	0.736842
		555	1		555	1				400.442	7.1			472	0.736842		472	0.555556				Vibration frequency					700	0.42				100	17.428	2.69419
		590	1		590	1				387.319	8.6			504	0.857143		504	0.4375		Reference frequency	Vibration amplitude	Median	Lower quartile	Upper quartile			1000	0.08				150.376	11.1623	1.11398		3	352	0.375	0.285714	0.0588235		3	352	0.428571	0.2	0.047619
														536	1		536	0.818182		280	7.375	275.514	21.8647	11.1283			1300	0.22				200	10	0			374	0.5625	0.357143	0.0588235			374	0.4	0.225806	0.047619
	ACF = 0.73	Aref (black curve)			Aprobe (yellow curve)				4	711.415	1.1			568	1		568	0.6			8.42857	271.779	10.8345	6.87331			1600	0.394				266	9.54135	0.676878			396	0.529412	0.333333	0.235294			396	0.45	0.354839	0.0952381
		Vibration frequency	Fraction of lick responses		Vibration frequency	Fraction of lick responses				545.452	2.6						600	1			9.83333	273.166	12.0395	5.9703			2000	0.753333				400	12.1726	1.38852			418	0.588235	0.390244	0.176471			418	0.65	0.533333	0.15
		310	0.125		310	0.0526316				511.105	4.1										11.8	280										534	14.8506	2.8677			462	0.75	0.595238	0.1875			462	0.714286	0.633333	0.25
		345	0.219512		345	0				450	5.6		ACF = 1.20	Aref (black curve)			Aprobe (cyan curve)				14.16	286.755	7.40107	4.90605		2	200	10									484	0.705882	0.439024	0.176471			484	0.85	0.733333	0.7
		380	0.432432		380	0.0714286				403.823	7.1			Vibration frequency	Fraction of higher responses		Vibration frequency	Fraction of higher responses			16.52	288.868	5.03401	12.1391			450	1.58			12	74.9064	34.7547	6.14332			506	0.882353	0.666667	0.1875			506	0.952381	0.903226	0.75
		415	0.46875		415	0.5				388.578	8.6			312	0		312	0			18.88	300.062	19.2967	2.41114			700	0.4				100	21.4988	2.69784			528	0.764706	0.707317	0.352941			528	1	0.935484	0.85
		485	0.88		485	0.7								344	0		344	0									1000	0.13				150.376	12.9441	1.20701
		520	1		520	0.923077		1000	1	995.632	1.75			376	0		376	0				Vibration frequency					1300	0.175				200	12	0		4	352	0.444444	0.178571	0		4	352	0.263158	0.25	0
		555	0.971429		555	0.9				1016.32	2.13			408	0.285714		408	0.111111		Reference frequency	Vibration amplitude	Median	Lower quartile	Upper quartile			1600	0.16				266	11.847	0.673965			374	0.470588	0.148148	0			374	0.473684	0.125	0.157895
		590	1		590	1				981.967	2.74			440	0.409091		440	0.5		440	7.375	390.028	12.9602	31.6374			2000	0.4				400	16.4468	2.1665			396	0.611111	0.296296	0.0555556			396	0.3	0.125	0.05
										1000	3.84			472	0.736842		472	0.368421			8.42857	419.116	35.8473	3.90634								534	17.8302	3.51679			418	0.882353	0.296296	0			418	0.210526	0.458333	0.210526
	ACF = 0.46	Aref (black curve)			Aprobe (orange curve)					1036.06	4.61			504	0.857143		504	0.75			9.83333	416.371	7.95922	16.871		3	200	10									462	0.722222	0.777778	0.0555556			462	0.8	0.5	0.421053
		Vibration frequency	Fraction of lick responses		Vibration frequency	Fraction of lick responses				1025.86	5.38			536	1		536	0.857143			11.8	440					450	1									484	0.944444	0.714286	0.444444			484	0.894737	0.708333	0.684211
		310	0.115942		310	0.03125				981.471	6.91			568	1		568	1			14.16	468.63	22.4142	9.51587			700	0.4									506	1	0.928571	0.117647			506	0.947368	0.833333	0.842105
		345	0.364865		345	0.0714286															16.52	481.516	35.1781	17.4382			1000	0.06									528	1	0.928571	0.411765			528	0.947368	0.96	0.789474
		380	0.909091		380	0.361111			2	1007.85	1.75		ACF = 0.83	Aref (black curve)			Aprobe (yellow curve)				18.88	481.3	21.1379	16.0418			1300	0.4
		415	0.939394		415	0.352941				1005.75	2.13			Vibration frequency	Fraction of higher responses		Vibration frequency	Fraction of higher responses									1600	0.515								5	352	0.352941	0.0740741	0.117647		5	352	0.0952381	0.030303	0
		485	1		485	0.736842				1023.64	2.74			312	0		312	0				Vibration frequency					2000	1									374	0.470588	0.178571	0.111111			374	0.35	0.030303	0.05
		520	1		520	0.916667				1000	3.84			344	0		344	0		Reference frequency	Vibration amplitude	Median	Lower quartile	Upper quartile													396	0.5	0.296296	0.352941			396	0.5	0.121212	0.047619
		555	1		555	1				1017.99	4.61			376	0		376	0		480	7.375	412.882	30.9323	21.859		4	200	10									418	0.777778	0.392857	0.333333			418	0.52381	0.242424	0.15
		590	1		590	1				1015.06	5.38			408	0.285714		408	0.263158			8.42857	425.839	21.4665	37.277			450	0.4									462	0.647059	0.714286	0.5			462	0.85	0.575758	0.2
										999.87	6.91			440	0.409091		440	0.52			9.83333	448.179	7.75986	14.5568			700	0.1									484	0.882353	0.851852	0.647059			484	0.95	0.875	0.52381
	ACF = 0.20	Aref (black curve)			Aprobe (brown curve)									472	0.736842		472	0.933333			11.8	480					1000	0.1									506	0.944444	0.777778	0.666667			506	1	0.969697	0.65
		Vibration frequency	Fraction of lick responses		Vibration frequency	Fraction of lick responses			3	1016.57	1.75			504	0.857143		504	1			14.16	514.991	18.5096	31.119			1300	0.25									528	0.888889	1	0.705882			528	1	0.939394	0.714286
		310	0.236364		310	0.125				1017.33	2.13			536	1		536	1			16.52	533.051	24.9268	26.4444			1600	0.4
		345	0.431034		345	0				1014.02	2.74			568	1		568	1			18.88	568.671	27.6014	9.96285			2000	0.4								6	352	0.555556	0.392857	0.0555556		6	352	0.2	0.137931	0.1
		380	0.62069		380	0.0454545				1000	3.84																										374	0.611111	0.285714	0			374	0.421053	0.103448	0
		415	0.851852		415	0.16				983.383	4.61		ACF = 0.71	Aref (black curve)			Aprobe (dark yellow curve)									mean	200	9.385									396	0.789474	0.214286	0.111111			396	0.473684	0.266667	0.0526316
		485	0.975		485	0.4				1001.65	5.38			Vibration frequency	Fraction of higher responses		Vibration frequency	Fraction of higher responses									450	0.99375									418	0.944444	0.482759	0.0526316			418	0.65	0.333333	0.0526316
		520	1		520	0.266667				1018.1	6.91			312	0		312	0									700	0.33									462	0.842105	0.571429	0			462	0.8	0.566667	0.263158
		555	0.973684		555	0.529412								344	0		344	0									1000	0.0925									484	0.842105	0.607143	0.111111			484	1	0.793103	0.315789
		590	0.974359		590	0.529412			4	979.142	1.75			376	0		376	0.1									1300	0.26125									506	0.888889	0.862069	0.111111			506	0.95	0.9	0.35
										986.158	2.13			408	0.285714		408	0.346154									1600	0.36725									528	1	0.896552	0.421053			528	1	0.866667	0.55
										1027.93	2.74			440	0.409091		440	0.73913									2000	0.638333
										1000	3.84			472	0.736842		472	1
										983.193	4.61			504	0.857143		504	1
										1034.33	5.38			536	1		536	1
										991.203	6.91			568	1		568	1
								1600	1	1562.64	2.13		ACF = 0.63	Aref (black curve)			Aprobe (orange curve)
										1581.7	2.74			Vibration frequency	Fraction of higher responses		Vibration frequency	Fraction of higher responses
										1600	3.84			312	0		312	0
										1613.27	4.61			344	0		344	0.333333
										1621.73	5.38			376	0		376	0.318182
										1644.44	6.91			408	0.285714		408	0.75
														440	0.409091		440	0.714286
									2	1552.43	2.13			472	0.736842		472	1
										1566.99	2.74			504	0.857143		504	1
										1600	3.84			536	1		536	1
										1605.79	4.61			568	1		568	1
										1622.96	5.38
										1667.45	6.91
									3	1529.07	1.75
										1552.04	2.13
										1589.68	2.74
										1600	3.84
										1623.18	4.61
										1618.06	5.38
										1629.54	6.91
									4	1565.29	1.75
										1568.1	2.13
										1606.94	2.74
										1600	3.84
										1612.04	4.61
										1610.8	5.38
										1626.72	6.91
									5	1539.83	1.75
										1547.73	2.13
										1578.58	2.74
										1600	3.84
										1607.89	4.61
										1615.91	5.38
										1641.2	6.91
									6	1529.26	1.75
										1570.62	2.13
										1583.73	2.74
										1600	3.84
										1613.76	4.61
										1602.31	5.38
										1637.12	6.91
